# Supplementary material for: Mitotic Arrest-Deficient 2 Like 2 (MAD2L2) Interacts with Escherichia coli Effector Protein EspF
Source: Life (Basel). 2021 Sep 15;11(9):971. doi: 10.3390/life11090971 (PMC8469580; doi:10.3390/life11090971)
Supplement: Supplementary file 1 [file life-11-00971-s001.zip]

Archive with 1 entries (1 files):
- life-1325852-supplementary.pdf
